# Supplementary material for: The Synthesis, Structural Characterization, and DFT Calculation of a New Binuclear Gd(III) Complex with 4-Aacetylphenoxyacetic Acid and 1,10-Phenanthroline Ligands and Its Roles in Catalytic Activity
Source: Molecules. 2024 Jun 26;29(13):3039. doi: 10.3390/molecules29133039 (PMC11243657; doi:10.3390/molecules29133039)
Supplement: Supplementary file 1 [file molecules-29-03039-s001.zip]

Archive with 1 entries (1 files):
- molecules-3021239-supplementary.pdf
